# Supplementary material for: Cheminformatics Identification and Validation of Dipeptidyl Peptidase-IV Modulators from Shikimate Pathway-Derived Phenolic Acids towards Interventive Type-2 Diabetes Therapy
Source: Metabolites. 2022 Oct 2;12(10):937. doi: 10.3390/metabo12100937 (PMC9608993; doi:10.3390/metabo12100937)
Supplement: Supplementary file 1 [file metabolites-12-00937-s001.zip]

Archive with 1 entries (1 files):
- metabolites-1953554-supplementary.pdf
